# Supplementary material for: Nationwide COVID-19-EII Study: Incidence, Environmental Risk Factors and Long-Term Follow-Up of Patients with Inflammatory Bowel Disease and COVID-19 of the ENEIDA Registry
Source: J Clin Med. 2022 Jan 14;11(2):421. doi: 10.3390/jcm11020421 (PMC8781643; doi:10.3390/jcm11020421)
Supplement: Supplementary file 1 [file jcm-11-00421-s001.zip]

Archive with 1 entries (1 files):
- jcm-1524992-supplementary.pdf
